# Supplementary material for: HTRX: an R package for learning non-contiguous haplotypes associated with a phenotype
Source: Bioinform Adv. 2023 Mar 23;3(1):vbad038. doi: 10.1093/bioadv/vbad038 (PMC10074024; doi:10.1093/bioadv/vbad038)
Supplement: vbad038_Supplementary_Data [file vbad038_supplementary_data.zip]

Archive with 4 entries (3 files):
- vbad038_Supplementary_Data/
- vbad038_Supplementary_Data/HTRX vignette-- a tutorial for using R package HTRX.pdf
- vbad038_Supplementary_Data/HTRX_SI.pdf
- vbad038_Supplementary_Data/SI_sim.R
