# Supplementary material for: HTRX: an R package for learning non-contiguous haplotypes associated with a phenotype
Source: Bioinform Adv. 2023 Mar 23;3(1):vbad038. doi: 10.1093/bioadv/vbad038 (PMC10074024; doi:10.1093/bioadv/vbad038)
Supplement: vbad038_Supplementary_Data [file vbad038_supplementary_data.zip › vbad038_Supplementary_Data/SI_sim.R]

##### This code is for Supplementary Methods 1.1 (simulation)

library(HTRX)
library(bindata)

sim_htrx <- function(nsnp=6,full=FALSE,n=200000,usebinary=1,maf=rep(0.2,6),
                     runparallel=FALSE,mc.cores=8,fold=10,
                     criteria="AIC",direct=FALSE,diploid=FALSE,sim_times=10,
                     snpeffect=0.5,hapeffect=0.3,confeffect=1,sd_e=2){
  if(usebinary){
    method="stratified"
  }else{
    method="simple"
  }
  set.seed(520)
  hap1=as.data.frame(matrix(0,nrow=n,ncol=nsnp))
  snpname=as.data.frame(matrix('X',nrow=nsnp,ncol=nsnp))
  diag(snpname)=1
  for(i in 1:nsnp){
    colnames(hap1)[i]=paste(snpname[i,],collapse='')
  }
  if(diploid){
    hap2=as.data.frame(matrix(0,nrow=n,ncol=nsnp))
    colnames(hap2)=colnames(hap1)
  }else{
    hap2=hap1
  }

  m <- matrix(0.998,nrow=nsnp,ncol=nsnp)
  diag(m)=1
  hap1 <- rmvbin(n, margprob = maf, bincorr = m)

  # the confounder is associated with 2 SNPs
  # these are the only 2 SNPs with non-0 parameters
  confounder <- data.frame(conf=0.5*hap1[,2]-0.8*hap1[,4])
  if(!diploid) hap2=hap1
  SNP=(hap1+hap2)/2

  # SNP effects proportional to variance
  snpsds=apply(SNP,2,sd)
  beta_SNP=rep(snpeffect,nsnp)/snpsds
  negative_index = sample(1:nsnp,round(nsnp/2))
  beta_SNP[nsnp]=-beta_SNP[nsnp]

  #generate a confounder effect proportional to variance
  beta_confounder = confeffect/sd(confounder[,1])

  #### generate a large noise vector
  e=rnorm(n,0,sd_e)

  #create interaction effects
  # two interactions for 2-, 3-, 4-, 5- and 6-SNP interaction
  int_index <- as.data.frame(matrix('X',nrow=(nsnp-1)*2,ncol=nsnp))
  for(i in 2:nsnp){
    int_index[2*i-3,sample(1:nsnp,size=i,replace=FALSE)]=sample(c(0,1),i,replace=TRUE)
    int_index[2*i-2,sample(1:nsnp,size=i,replace=FALSE)]=sample(c(0,1),i,replace=TRUE)
  }

  #create the datasets for the interactions in int_index
  HTRX_matrix <- as.data.frame(matrix(0,nrow=n,ncol=nrow(int_index)))
  HTRX_matrix2 <- as.data.frame(matrix(0,nrow=n,ncol=nrow(int_index)))
  ##the genotype must be 0 for reference allele and 1 for alternative allele
  for(i in 1:nrow(int_index)){
    HTRX_matrix[Reduce(intersect,
                       lapply(1:nsnp,function(x)
                       {
                         if(int_index[i,x]=='X')return(1:n);
                         if(int_index[i,x]!='X')return(which(hap1[,x]==int_index[i,x]));
                       })
    ),i]=0.5
    HTRX_matrix2[Reduce(intersect,
                        lapply(1:nsnp,function(x)
                        {
                          if(int_index[i,x]=='X')return(1:n);
                          if(int_index[i,x]!='X')return(which(hap2[,x]==int_index[i,x]));
                        })
    ),i]=0.5
  }
  HTRX_matrix = HTRX_matrix + HTRX_matrix2
  colnames(HTRX_matrix)=Reduce(paste0,int_index)
  rm(HTRX_matrix2)

  # interaction effects proportional to variance
  intsds=apply(HTRX_matrix,2,sd)
  beta_interaction=rep(hapeffect,length(intsds))/intsds
  negative_index = sample(1:length(intsds),round(length(intsds)/2))
  beta_interaction[negative_index]=-beta_interaction[negative_index]


  # we only choose 2 SNPs with non-0 parameters
  snpeffects=as.matrix(SNP[,c(2,4)]) %*% matrix(beta_SNP[c(2,4)],ncol=1)
  # we only choose 2 haplotypes with non-0 parameters
  interaction_effects= as.matrix(HTRX_matrix[,c(2,4)]) %*% matrix(beta_interaction[c(2,4)],ncol=1)
  confounder_effects = as.matrix(confounder) %*% matrix(beta_confounder,ncol=1)

  c(snp_var=var(snpeffects),interaction_var=var(interaction_effects),
    confounder_var=var(confounder_effects),noise_var=var(e))

  offset=-3

  outcome=snpeffects+interaction_effects+e+offset+confounder_effects

  if(usebinary){
    # create binary outcome
    outcome_p=exp(outcome)/(1+exp(outcome))
    outcome=rbinom(length(outcome),1,prob=outcome_p)
    mean(outcome)
  }

  #start model fitting
  work_success_curve<- as.data.frame(matrix(NA,nrow=(nsnp+1),ncol=3))
  # work refers to the time took to compute the results
  colnames(work_success_curve)=c('work','test_R2','test_R2_new')

  trainset=1:(round(n/2))
  testset=(1:n)[-trainset]

  if(full){
    #multivariate model without cross-validation
    for(i in 1:(nsnp+1)){
      print(i)
      if(i==(nsnp+1)){
        allfeatures=data.frame(outcome[trainset],make_htr(hap1[trainset,1:nsnp],hap2[trainset,1:nsnp],
                                                          rareremove=TRUE,
                                                          rare_threshold=0.0001))
      }else{
        allfeatures=data.frame(outcome[trainset],make_htrx(hap1[trainset,1:nsnp],hap2[trainset,1:nsnp],
                                                           max_int=i,rareremove=TRUE,
                                                           rare_threshold=0.0001))
      }
      colnames(allfeatures)[1]='outcome'
      set.seed(123)
      split=kfold_split(outcome[trainset],fold=fold,method=method)
      R2_temporary <- vector()
      for(j in 1:fold){
        print(j)
        test=split[[j]]
        train=trainset[-test]
        R2_temporary[j]=computeR2(mypredict(themodel(outcome~.,allfeatures[train,],
                                                     usebinary=usebinary),
                                            allfeatures[test,]),
                                  allfeatures[test,'outcome'],usebinary=usebinary)
      }
      work_success_curve[i,2]=mean(R2_temporary)

      work_success_curve[i,1]=system.time(computeR2(mypredict(themodel(outcome~.,
                                                                       allfeatures[1:round(n/4),],
                                                                       usebinary=usebinary),
                                                              allfeatures[(round(n/4)+1):round(n/2),]),
                                                    allfeatures[(round(n/4)+1):round(n/2),'outcome'],
                                                    usebinary=usebinary))[3]
      if(i==(nsnp+1)){
        allfeatures=data.frame(outcome,make_htr(hap1[,1:nsnp],hap2[,1:nsnp],
                                                rareremove=TRUE,
                                                rare_threshold=0.0001))
      }else{
        allfeatures=data.frame(outcome,make_htrx(hap1[,1:nsnp],hap2[,1:nsnp],
                                                 max_int=i,rareremove=TRUE,
                                                 rare_threshold=0.0001))
      }
      R2_testnewset=computeR2(mypredict(themodel(outcome~.,allfeatures[trainset,],
                                                 usebinary=usebinary),
                                        allfeatures[testset,]),
                              allfeatures[testset,'outcome'],usebinary=usebinary)
      work_success_curve[i,3]=R2_testnewset

    }
  }else{
    for(i in 1:(nsnp+1)){
      print(i)
      if(i==(nsnp+1)){
        allfeatures=make_htr(hap1[trainset,1:nsnp],hap2[trainset,1:nsnp])
      }else{
        allfeatures=make_htrx(hap1[trainset,1:nsnp],hap2[trainset,1:nsnp],max_int=i)
      }

      if(i<=nsnp) cap=htrx_max(nsnp,cap=2^nsnp-1,max_int=i)
      if(i==nsnp+1) cap=2^nsnp-1

      start=proc.time()
      if(direct){
        HTRX_results=do_cv_direct(data.frame(outcome[trainset]),allfeatures,
                                  featurecap=cap,usebinary=usebinary,
                                  criteria=criteria,gain=FALSE,method=method,
                                  verbose=TRUE,fold=fold,
                                  runparallel=runparallel,mc.cores=mc.cores)
        work_success_curve[i,2]=mean(HTRX_results$R2_test_gain)
        work_success_curve[i,1]=(proc.time()-start)[3]
      }else{
        HTRX_results=do_cv(data.frame(outcome[trainset]),allfeatures,
                           sim_times=sim_times,featurecap=cap,method=method,
                           usebinary=usebinary,criteria=criteria,fold=fold,
                           gain=FALSE,verbose=TRUE,
                           runparallel=runparallel,mc.cores=mc.cores)
        work_success_curve[i,2]=mean(HTRX_results$R2_test_gain)
        work_success_curve[i,1]=(proc.time()-start)[3]
        if(i==(nsnp+1)){
          allfeatures=make_htr(hap1[,1:nsnp],hap2[,1:nsnp])
        }else{
          allfeatures=make_htrx(hap1[,1:nsnp],hap2[,1:nsnp],max_int=i)
        }
        R2_test_new=infer_fixedfeatures(data.frame(outcome),allfeatures,
                                        train=trainset,
                                        test=testset,
                                        features=gsub('`','',as.character(gsub('`','',HTRX_results$selected_features))),
                                        usebinary=usebinary,gain=FALSE,R2only=TRUE,verbose=TRUE)
        work_success_curve[i,3]=R2_test_new
      }

    }
  }
  return(work_success_curve)
}

# direct-fit algorithm
direct_fit_lm=sim_htrx(full=TRUE,usebinary=0)

direct_fit_glm=sim_htrx(full=TRUE,usebinary=1)

# direct-CV algorithm
direct_cv_lm_AIC=sim_htrx(full=FALSE,usebinary=0,criteria="AIC",direct=TRUE)

direct_cv_lm_BIC=sim_htrx(full=FALSE,usebinary=0,criteria="BIC",direct=TRUE)

direct_cv_lm_lasso=sim_htrx(full=FALSE,usebinary=0,criteria="lasso",direct=TRUE)

direct_cv_glm_AIC=sim_htrx(full=FALSE,usebinary=1,criteria="AIC",direct=TRUE)

direct_cv_glm_BIC=sim_htrx(full=FALSE,usebinary=1,criteria="BIC",direct=TRUE)

direct_cv_glm_lasso=sim_htrx(full=FALSE,usebinary=1,criteria="lasso",direct=TRUE)

# 2-stage-CV algorithm
twostage_cv_lm_AIC=sim_htrx(full=FALSE,usebinary=0,criteria="AIC",direct=FALSE)

twostage_cv_lm_BIC=sim_htrx(full=FALSE,usebinary=0,criteria="BIC",direct=FALSE)

twostage_cv_lm_lasso=sim_htrx(full=FALSE,usebinary=0,criteria="lasso",direct=FALSE)

twostage_cv_glm_AIC=sim_htrx(full=FALSE,usebinary=1,criteria="AIC",direct=FALSE)

twostage_cv_glm_BIC=sim_htrx(full=FALSE,usebinary=1,criteria="BIC",direct=FALSE)

twostage_cv_glm_lasso=sim_htrx(full=FALSE,usebinary=1,criteria="lasso",direct=FALSE)
